# Supplementary material for: Exposure to Poverty and Productivity
Source: PLoS One. 2017 Jan 26;12(1):e0170231. doi: 10.1371/journal.pone.0170231 (PMC5268424; doi:10.1371/journal.pone.0170231)
Supplement: S1 Replication Code — (DO) [file pone.0170231.s002.do]

*********************************DO-FILE Exposure to Poverty and Productivity by Dalton, Gonzalez, and Noussair.


**********************************************Preambular creation of variables  *********************************
**
*****************************************************************************************************************

g exposure=0
replace exposure=exposure+1 if traveledpoor>=1
replace exposure=exposure+1 if timelivedpoor>=1


label variable exposure  "Previous Exposure " 

	 
	   g wealth=0 
 replace wealth=wealth+1 if  parentsownproperty>1&  parentsownproperty<10
replace wealth=wealth+1 if  carsparents>2

      
label variable wealth  "Wealth " 

label define conditionlab 1 "Neutral"  2 "Poverty"
label values condition conditionlab


tab condition, gen(condition)


* Affective Scales 

gen inFear=Afraid+scared+jittery
label variable inFear  "Fear Scale " 
 
gen inGuilt=guilty+ashamed
label variable inGuilt "Constructed Guilt  Scale "  

gen inJoviality=excited+enthusiastic
label variable inJoviality "Joviality Scale " 

gen inSelfAss=proud+strong
label variable inSelfAss  "Self-assesment Scale " 

gen inHostility=hostile
label variable inHostility "Hostility Scale " 


gen inAttentiveness=alert+attentive+determined+interested
label variable inAttentiveness  "Attentiveness Scale " 

* General affective Scales 

 g pa=interested+excited+strong+enthusiastic+proud+alert+inspired+determined+attentive+active


label variable pa "Positive Affects scale " 


 g na= distresed+upset+guilty+scared+hostile+irritable+ashamed+nervous+jittery+Afraid

 label variable na "Negative Affects scale " 

 
 *Difference due to Stimuli as captured by the Facereader 
 

g diffhappy=happy-happybf
label variable diffhappy "Difference in Happiness " 

g diffneutral=neutral-neutralbf

label variable diffneutral "Difference in Neutrality" 

g diffsad=sad-sadbf
label variable diffsad "Difference in Sadness " 


g diffangry=angry-angrybf
label variable diffangry"Difference in Anger " 

g diffsurprised=surprised-surprisedbf
label variable diffsurprised "Difference in Surprise " 


g diffscared=scaredfr-scaredbf

label variable diffscared "Difference in Fear " 

g diffdisgusted=disgusted-disgustedbf


label variable diffdisgusted "Difference in Disgust " 

g diffvalence=valence-valencebf

label variable diffvalence "Difference in Valence " 

* auxiliar variable to preserve the test's order
gen conditionaux=1 if condition==2
replace conditionaux=2 if condition==1
label define conditionalaux 1 "Poverty"  2 "Neutral"
label values conditionaux conditionalaux


* Interactions 

 
 gen condition2valencebf=condition2*valencebf
 gen condition2happybf= condition2*happybf
  gen condition2sadbf= condition2*sadbf
   gen condition2angrybf= condition2*angrybf
    gen condition2surprisedbf= condition2*surprisedbf
 gen condition2disgustedbf= condition2*disgustedbf
 gen condition2scaredff =condition2*scaredbf

 

 gen condition2na= condition2*na
 gen condition2pa= condition2*pa
  gen condition2inFear= condition2*inFear
 gen condition2inHostility= condition2*inHostility
   gen condition2inGuilt= condition2*inGuilt
 gen condition2inJoviality=  condition2*inJoviality
    gen condition2inSelfAss = condition2*inSelfAss
 gen condition2inAttentiveness= condition2*inAttentiveness

 
  gen condition2difvalence=condition2*difvalence
 gen condition2difhappy= condition2*difhappy
  gen condition2difsad= condition2*difsad
   gen condition2difangry= condition2*difangry
    gen condition2difsurprised= condition2*difsurprised
 gen condition2difdisgusted= condition2*difdisgusted
 gen condition2difscaredfr =condition2*difscared
 
 
 
**********************************************Downloading  the Medeff Package  *********************************
**
*****************************************************************************************************************

* This package is used for the mediation analysis 


 ssc install medeff
 
 * In some versions of stata this does not suffice to download the package. If this is the case type "findit medeff" and download it manually. 
 
 
 
**********************************************Performance- Section 3   *****************************************************
**
*****************************************************************************************************************


tabstat sumeffort if period==10, by(condition) stats(N mean sd q)


******************************************* Figure 1  *************************************************************

egen meaneffort=mean(sumeffort)if period==10, by(condition)
egen sdeffort=sd(sumeffort) if period==10 , by(condition)
egen  n=count(sumeffort) if period==10 , by(condition)
generate hieffort = meaneffort + invttail(n-1,0.025)*(sdeffort / sqrt(n))
generate loweffort = meaneffort - invttail(n-1,0.025)*(sdeffort / sqrt(n))

 


graph twoway (bar meaneffort condition , barw(0.5)   bcolor(blue*0.8)) ///
 (rcap hieffort loweffort condition, lcolor(black)), ///
legend(order( 2 " 95% C.I.")) ///
   xtitle("") ytitle(" Total Sliders") ///
   xlabel(  1 "Neutral" 2 "Poor" , noticks)
   
   
   *********************************** T-test and K Smirnov Test ********************** 
      
ttest sumeffort if period==10, by(condition) uneq
   
ksmirnov effort, by(condition) 
  
   ************************************** Table 1  Regression ***********************
   
  eststo clear
  
eststo: quietly regress effort condition2 period, cluster(subject)

eststo: quietly regress effort condition2 period  exposure, cluster(subject)

eststo: quietly regress effort condition2  period  exposure wealth, cluster(subject)


esttab, star(+ 0.10 * 0.05 ** 0.01)  ar2 label

eststo clear

   

   ***************************************Performance By round  ***********************
   

tab period, gen(period)
tabstat effort, by(period) stats(N mean var q)

	
 
********************************************* Figure 2  ***********************
	 egen meanteffort1=mean(effort) if condition==1, by(period)
 egen sdteffort1=sd(effort) if condition==1  , by(period)
 egen  nt1=count(effort) if condition==1 , by(period)
 generate hiteffort1 = meanteffort1 + invttail(nt1-1,0.025)*(sdteffort1 / sqrt(nt1))
 generate lowteffort1 = meanteffort1 - invttail(nt1-1,0.025)*(sdteffort1 / sqrt(nt1))

 	 egen meanteffort2=mean(effort) if condition==2, by(period)
 egen sdteffort2=sd(effort) if condition==2  , by(period)
 egen  nt2=count(effort) if condition==2 , by(period)
 generate hiteffort2 = meanteffort2 + invttail(nt2-1,0.025)*(sdteffort2 / sqrt(nt2))
 generate lowteffort2 = meanteffort2 - invttail(nt2-1,0.025)*(sdteffort2 / sqrt(nt2))

	
 
twoway(bar meanteffort1 period, barw(0.4) lwidth(0.4)  lcolor(black) fcolor(none)  ) ///
(bar meanteffort2 period, barw(0.4) lwidth(0.4)   fcolor(blue*0.8) lcolor(blue*0.8) ) ///
 (rcap hiteffort1 lowteffort1 period, lcolor(blue)  ), ///
 xlabel( 1 "r=1" 3 "r=3" 5 "r=5"  7 "r=7"  9 "r=9"  ) ///
legend(order(1 "Neutral" 2 "Poor" 3 "95 %C.I." )) ytitle(" Sliders per round")
	
	

	
	
  ************************************************************Emotions *********************************
*
********************************************************************************************************


**************************************Table 2 ********************************************************

tabstat interested excited strong enthusiastic proud alert inspired determined attentive active  , by(conditionaux) stats(mean sd) 

tabstat inJoviality inSelfAss pa  inAttentiveness  , by(conditionaux) stats(mean sd)


ranksum interested if period==1, by(conditionaux)
ranksum excited if period==1, by(conditionaux)
ranksum strong  if period==1, by(conditionaux)
ranksum enthusiastic  if period==1, by(conditionaux)
ranksum proud  if period==1, by(conditionaux)
ranksum alert  if period==1, by(conditionaux)
ranksum inspired  if period==1, by(conditionaux)
ranksum determined  if  period==1, by(conditionaux)
ranksum attentive  if period==1, by(conditionaux)
ranksum active  if period==1, by(conditionaux)
ranksum inJoviality  if  period==1, by(conditionaux)
ranksum inSelfAss if period==1, by(conditionaux)
ranksum inAttentiveness  if period==1, by(conditionaux)
ranksum pa if period, by(conditionaux)


**************************************Table 3 ********************************************************

tabstat distresed  upset  guilty scared hostile irritable ashamed nervous jittery  Afraid   , by(conditionaux) stats(mean sd)

tabstat inFear inGuilt na  inHostility , by(conditionaux) stats(mean sd)

ranksum distresed if period==1, by(conditionaux)
ranksum upset  if period==1, by(conditionaux)
ranksum guilty  if period==1, by(conditionaux)
ranksum scared if period==1, by(conditionaux)
ranksum hostile  if period==1, by(conditionaux)
ranksum irritable  if period==1, by(conditionaux)
ranksum ashamed  if period==1, by(conditionaux)
ranksum nervous  if period==1, by(conditionaux)
ranksum jittery  if period==1, by(conditionaux)
ranksum Afraid  if period==1, by(conditionaux)
ranksum inFear  if period==1, by(conditionaux)
ranksum inGuilt if period==1 , by(conditionaux)
ranksum inHostility  if period==1 , by(conditionaux)
ranksum na if period==1, by(conditionaux)


  *********************************************************************Facereader***********************************************************

ttest neutralbf if period==10, by(conditionaux) 
ttest sadbf if period==10, by(conditionaux) 
ttest happybf if period==10, by(conditionaux) 
ttest  angrybf if period==10, by(conditionaux) 
ttest  scaredbf if period==10, by(conditionaux) 
ttest  disgustedbf if period==10, by(conditionaux) 

ttest valencebf if period==10 , by(conditionaux) 


 
  **************************************************************************Table 4***********************************************************
  
  

ttest diffneutral if period==10, by(conditionaux) 
ttest diffhappy if period==10, by(conditionaux) 
ttest diffsad if period==10, by(conditionaux) 
ttest  diffangry if period==10, by(conditionaux) 
ttest diffsurprised if period==10, by(conditionaux) 
ttest  diffdisgusted if period==10, by(conditionaux) 
ttest  diffscared if period==10, by(conditionaux) 
ttest  diffvalence if period==10 , by(conditionaux) 
 
  ***************************************************************************Fig 3 *****************************************

  egen meanvalbf =mean(valencebf) if period==1, by(condition)
 egen sdvalbf =sd(valencebf) if period==1 , by(condition)
 egen  nvalb=count(valencebf) if period==1 , by(condition)
 generate hivalbf  = meanvalbf  + invttail(nvalb-1,0.025)*(sdvalbf   / sqrt(nvalb))
 generate lowvalbf  = meanvalbf- invttail(nvalb-1,0.025)*(sdvalbf / sqrt(nvalb))
 
 
   egen meandval =mean(diffvalence) if period==1, by(condition)
 egen sddval =sd(diffvalence) if period==1 , by(condition)
 egen  dnval=count(diffvalence) if period==1 , by(condition)
 generate hival  = meandval  + invttail(dnval-1,0.025)*(sddval   / sqrt(dnval))
 generate lowval  = meandval  - invttail(dnval-1,0.025)*(sddval / sqrt(dnval))
 
 
 

  graph twoway  (bar meanvalbf  condition if condition==1|condition==2,  barw(0.3)   bcolor(blue)  fcolor(blue*0.8) )  ///
 (rcap hivalbf lowvalbf condition if condition==1|condition==2 , lcolor(black)),  ///
 legend(order( 2 " 95% C.I. " )pos(-3)) name(k1, replace)   xlabel(  1 " Neutral" 2 "Poor", noticks) ///
 xtitle("") ytitle("Valence")  xline(0 3) 
 
graph twoway  (bar meandval  condition if condition==1|condition==2,  barw(0.3)   bcolor(blue)  fcolor(blue*0.8) )  ///
 (rcap hival lowval condition if condition==1|condition==2 , lcolor(black)),  ///
 legend(order( 2 " 95% C.I. " )pos(-3)) name(k2, replace)   xlabel(  1 " Neutral" 2 "Poor", noticks) ///
 xtitle("") ytitle(" Change in Valence due to stimuli")  
 
    graph combine k1 k2, row(1)  imargin(10 0 0 0) ycommon 

*****************************************************************Moderation Analysis *********************************
*
**********************************************************************************************************************
***********************************************************************Table 5 *********************************************
*


eststo: quietly regress effort condition2na condition2 na exposure wealth period , cluster(subject)

eststo: quietly  regress effort condition2pa condition2 pa exposure wealth period , cluster(subject)

eststo: quietly  regress effort condition2inFear condition2 inFear exposure wealth period , cluster(subject)

eststo: quietly  regress effort condition2inHostility condition2 inHostility  exposure wealth period, cluster(subject)

eststo: quietly  regress effort condition2inGuilt condition2 inGuilt exposure wealth period, cluster(subject)

eststo: quietly regress effort condition2inJoviality condition2 inJoviality  exposure wealth period, cluster(subject)

eststo: quietly regress effort condition2inSelfAss condition2 inSelfAss  exposure wealth period, cluster(subject)

 eststo: quietly regress effort condition2inAttentiveness condition2 inAttentiveness exposure wealth period, cluster(subject)

 esttab, star(+ 0.10 * 0.05 ** 0.01) se  ar2 label


eststo clear

***************************************************************************Table 6 ****************************************************


 
 eststo:quietly regress effort valencebf condition2 condition2valencebf  exposure wealth period if condition==1|condition==2, cluster(subject)

 eststo:quietly regress effort happybf condition2 condition2happybf  exposure wealth period if condition==1|condition==2, cluster(subject)

 eststo:quietly regress effort sadbf condition2 condition2sadbf  exposure wealth period if condition==1|condition==2, cluster(subject)

 eststo:quietly regress effort angrybf condition2 condition2angrybf exposure wealth period if condition==1|condition==2, cluster(subject)

 eststo:quietly regress effort surprisedbf condition2 condition2surprisedbf  exposure wealth period if condition==1|condition==2, cluster(subject)

  eststo:quietly regress effort disgustedbf condition2 condition2disgustedbf  exposure wealth period if condition==1|condition==2, cluster(subject)

  eststo:quietly regress effort scaredbf condition2 condition2scaredff  exposure wealth period if condition==1|condition==2, cluster(subject)


esttab, star(+ 0.10 * 0.05 ** 0.01) se ar2 label 
 
 
	**********************************************************************Table 7 ****************************************************
*

eststo clear


 
 eststo:quietly regress effort difvalence condition2 condition2difvalence  exposure wealth period if condition==1|condition==2, cluster(subject)

 eststo:quietly regress effort difhappy condition2 condition2difhappy  exposure wealth period if condition==1|condition==2, cluster(subject)

 eststo:quietly regress effort difsad condition2 condition2difsad  exposure wealth period if condition==1|condition==2, cluster(subject)

 eststo:quietly regress effort difangry condition2 condition2difangry exposure wealth period if condition==1|condition==2, cluster(subject)

 eststo:quietly regress effort difsurprised condition2 condition2difsurprised  exposure wealth period if condition==1|condition==2, cluster(subject)

  eststo:quietly regress effort difdisgusted condition2 condition2difdisgusted  exposure wealth period if condition==1|condition==2, cluster(subject)

  eststo:quietly regress effort difscared condition2 condition2difscared  exposure wealth period if condition==1|condition==2, cluster(subject)


esttab, star(+ 0.10 * 0.05 ** 0.01)  se ar2 label 
 
	


**********************************************************************Mediation Analysis *********************************
*
******************************************************************************************************************************************************


 ***********************************************************************************************Table 8**********************************************************************************

 
medeff (regress na condition2) (regress effort condition2 na), treat(condition2) mediate(na) sims(100) level(90) vce(cl subject)
medeff (regress na condition2 wealth ) (regress effort condition2 na wealth), treat(condition2) mediate(na) sims(100) level(90) vce(cl subject)
medeff (regress na condition2  exposure wealth ) (regress effort condition2 na exposure wealth ), treat(condition2) mediate(na) sims(100) level(90) vce(cl subject)


medeff (regress pa condition2 ) (regress effort condition2 pa), treat(condition2) mediate(pa)  sims(100)level(90) vce(cl subject)
medeff (regress pa condition2 wealth ) (regress effort condition2 wealth pa  ), treat(condition2) mediate(pa) sims(100) level(90) vce(cl subject)
medeff (regress pa condition2   exposure wealth ) (regress effort condition2 exposure wealth pa ), treat(condition2) mediate(pa) sims(100) level(90) vce(cl subject)


 ***********************************************************************************************Table 9**********************************************************************************
 
 
 
 
      	medeff (regress inJoviality condition2  ) (regress effort condition2 inJoviality  ) if condition==2|condition==1, treat(condition2) mediate(inJoviality ) sims(100) vce(cl subject)level(90)
   	medeff (regress inJoviality condition2 wealth    ) (regress effort condition2 inJoviality  wealth) if condition==2|condition==1, treat(condition2) mediate(inJoviality ) sims(1000) vce(cl subject)level(90)
   	medeff (regress inJoviality condition2  wealth exposure) (regress effort inJoviality   condition2 exposure wealth) if condition==2|condition==1, treat(condition2) mediate(inJoviality) sims(1000) vce(cl subject)level(90)
   
   
      	medeff (regress inFear condition2  ) (regress effort condition2  inFear ) if condition==2|condition==1, treat(condition2) mediate(inFear) sims(100) vce(cl subject)level(90)
   	medeff (regress  inFear condition2 wealth    ) (regress effort condition2  inFear wealth) if condition==2|condition==1, treat(condition2) mediate(inFear) sims(1000) vce(cl subject)level(90)
   	medeff (regress inFear condition2  wealth exposure) (regress effort  inFear  condition2 exposure wealth) if condition==2|condition==1, treat(condition2) mediate(inFear) sims(1000) vce(cl subject)level(90)
   
   
     	medeff (regress inGuilt condition2  ) (regress effort condition2 inGuilt  ) if condition==2|condition==1, treat(condition2) mediate(inGuilt) sims(100) vce(cl subject)level(90)
   	medeff (regress inGuilt condition2 wealth    ) (regress effort condition2 inGuilt wealth) if condition==2|condition==1, treat(condition2) mediate( inGuilt) sims(1000) vce(cl subject)level(90)
   	medeff (regress inGuilt condition2  wealth exposure) (regress effort inGuilt condition2 exposure wealth) if condition==2|condition==1, treat(condition2) mediate(inGuilt) sims(1000) vce(cl subject)level(90)
  
   
   
	  	medeff (regress inAttentiveness condition2  ) (regress effort condition2 inAttentiveness ) if condition==2|condition==1, treat(condition2) mediate(inAttentiveness) sims(100) vce(cl subject)level(90)
   	medeff (regress inAttentiveness condition2 wealth    ) (regress effort condition2 inAttentiveness wealth) if condition==2|condition==1, treat(condition2) mediate(inAttentiveness) sims(100) vce(cl subject)level(90)
   	medeff (regress inAttentiveness condition2  wealth exposure) (regress effort inAttentiveness  condition2 exposure wealth) if condition==2|condition==1, treat(condition2) mediate(inAttentiveness) sims(100) vce(cl subject)level(90)
   
   

	  ***********************************************************************************************Table 10**********************************************************************************
	  
	  
	  
	  
   
   	medeff (regress happy condition2  ) (regress effort condition2  happy ) , treat(condition2) mediate(happy) sims(100) vce(cl subject)level(90)
   	medeff (regress  happy condition2 wealth    ) (regress effort condition2  happy wealth), treat(condition2) mediate(happy) sims(1000) vce(cl subject)level(90)
   	medeff (regress happy condition2  wealth exposure) (regress effort  happy condition2 exposure wealth) , treat(condition2) mediate(happy) sims(100) vce(cl subject)level(90)
   

	   	  	medeff (regress valence condition2  ) (regress effort condition2 valence ) if condition==2|condition==1, treat(condition2) mediate(valence) sims(100) vce(cl subject)level(90)
   	medeff (regress valence condition2 wealth    ) (regress effort condition2 valence wealth) if condition==2|condition==1, treat(condition2) mediate(valence) sims(100) vce(cl subject)level(90)
   	medeff (regress valence condition2  wealth exposure) (regress effort valence  condition2 exposure wealth) if condition==2|condition==1, treat(condition2) mediate(valence) sims(100) vce(cl subject)level(90)
   
